# Supplementary material for: Leptospira Lipid A Is a Potent Adjuvant That Induces Sterilizing Immunity against Leptospirosis
Source: Vaccines (Basel). 2023 Dec 6;11(12):1824. doi: 10.3390/vaccines11121824 (PMC10748165; doi:10.3390/vaccines11121824)
Supplement: Supplementary file 1 [file vaccines-11-01824-s001.zip]

Archive with 1 entries (1 files):
- vaccines-2531990-supplementary.pdf
